# Supplementary material for: Testing unit root non-stationarity in the presence of missing data in univariate time series of mobile health studies
Source: J R Stat Soc Ser C Appl Stat. 2024 Feb 29;73(3):755–73. doi: 10.1093/jrsssc/qlae010 (PMC11175825; doi:10.1093/jrsssc/qlae010)
Supplement: qlae010_Supplementary_Data [file qlae010_supplementary_data.zip]

Archive with 3 entries (3 files):
- Web Appendix A.pdf
- Web Appendix B.pdf
- Web Appendix C.pdf
